# Supplementary material for: The Halophyte Species Solanum chilense Dun. Maintains Its Reproduction despite Sodium Accumulation in Its Floral Organs
Source: Plants (Basel). 2022 Feb 28;11(5):672. doi: 10.3390/plants11050672 (PMC8912488; doi:10.3390/plants11050672)
Supplement: Supplementary file 1 [file plants-11-00672-s001.zip]

Archive with 1 entries (1 files):
- plants-1608835-SI.pdf
